# Supplementary material for: How is the ecosystem services concept used as a tool to foster collaborative ecosystem governance? A systematic map protocol
Source: Environ Evid. 2022 Jul 1;11:25. doi: 10.1186/s13750-022-00278-8 (PMC11378854; doi:10.1186/s13750-022-00278-8)
Supplement: Supplementary file 2 — Additional file 2. This spreadsheet contains the evolution of the search string. All search string changes for Scopus, Web of Science, and Grey literature are viewable here. [file 13750_2022_278_MOESM2_ESM.xlsx]

## Sheet: README
README
Additional File 2.xlsx: The evolution of the search string. All search string changes for Scopus, Web of Science, and Grey literature is viewable here.

## Sheet: Search terms
Search string (Advanced search)	Search engine	Years	Results	Notes	Timeframe for search
("ecosystem services") AND TOPIC: ("boundary object" OR "boundary work")	Web of Science Core Collection	All years	50		2020-05-01
("ecosystem services") AND TOPIC: ("boundary object" OR "boundary work")	Scopus	All years			2020-05-01
‘ecosystem services’ OR 'nature's contributions to people' OR 'nature's gifts' AND collaborat* OR ‘decision-making’ OR ‘decisionmaking’ OR 'decision making' OR ‘tool’ OR ‘mechanism’ OR ‘management’ OR ‘governance’ OR ‘policy’ OR ‘framework’	Web of Science Core Collection	All years			2021-03-01
"ecosystem services" AND collaboration OR cooperation OR collective AND management OR governance OR policy OR "decision-making" OR "decisionmaking" OR "decision making" AND tool OR mechanism OR framework OR approach	Scopus	All years	18473	Add new spelling variant "decisionmaking"	2021-04-01
‘ecosystem services’ AND collaborat* OR ‘decision-making’ OR ‘decisionmaking’ OR 'decision making' OR ‘tool’ OR ‘mechanism’ OR ‘management’ OR ‘governance’ OR ‘policy’ OR ‘framework’	Scopus	1974-2022	4834		2021-04-01
‘ecosystem services’ OR 'nature's contributions to people' OR 'nature's gifts' AND collaborat* OR ‘decision-making’ OR ‘decisionmaking’ OR 'decision making' OR ‘tool’ OR ‘mechanism’ OR ‘management’ OR ‘governance’ OR ‘policy’ OR ‘framework’	Scopus	1974-2022	667	Addition of "nature's contributions to people" and "nature's gifts" to the search string	2021-04-01
‘ecosystem services’ OR 'nature's contributions to people' OR 'nature's gifts' AND collaborat* OR ‘decision-making’ OR ‘decisionmaking’ OR 'decision making' OR ‘tool’ OR ‘mechanism’ OR ‘management’ OR ‘governance’ OR ‘policy’ OR ‘framework’	bioRxiv	All years	85191	Grey literature; filtered by Ecology	2021-04-01
ecosystem services OR "nature's contributions to people" OR "nature's gifts" AND collaborat* OR "decision-making" OR "decisionmaking" OR "decision making" OR "tool" OR "mechanism" OR "management" OR "governance" OR "policy" OR "framework"	National Science Foundation Award Search	All years	3,000; however, the search cuts off at 3,000, so there are likely more results	Grey literature. Needed to edit the search string slightly by replacing '_' with "_"	2021-04-01
‘ecosystem services’ OR 'nature's contributions to people' OR 'nature's gifts' AND collaborat* OR ‘decision-making’ OR ‘decisionmaking’ OR 'decision making' OR ‘tool’ OR ‘mechanism’ OR ‘management’ OR ‘governance’ OR ‘policy’ OR ‘framework’	Cordis EU Research Results	All years	369604	Grey literature; filtered by Select All	2021-04-01
‘ecosystem services’ OR 'nature's contributions to people' OR 'nature's gifts' AND collaborat* OR ‘decision-making’ OR ‘decisionmaking’ OR 'decision making' OR ‘tool’ OR ‘mechanism’ OR ‘management’ OR ‘governance’ OR ‘policy’ OR ‘framework’	Open Grey	All years	136931	Grey literature	2021-04-01
ecosystem services'	Conservation Evidence	All years	454	Grey literature; filtered by Studies. The search engine was extremely limited.	2021-04-01
‘ecosystem services’ OR 'nature's contributions to people' OR 'nature's gifts' AND collaborat* OR ‘decision-making’ OR ‘decisionmaking’ OR 'decision making' OR ‘tool’ OR ‘mechanism’ OR ‘management’ OR ‘governance’ OR ‘policy’ OR ‘framework’	Proquest Dissertations & Theses	All years	131472496	Grey literature; filtered by dissertations and theses	2021-04-01
(“ecosystem service” OR “nature's contributions to people” OR “nature's gifts” OR “natural capital” OR “nature’s benefits”) AND (collaborat* OR cooperat* OR coordinat* OR joint) AND (management OR governance)	Scopus	1974-2022	1619	Search within "Article title, abstract, Keywords"; Search within Language = English	2022-04-25
(“ecosystem service” OR “nature's contributions to people” OR “nature's gifts” OR “natural capital” OR “nature’s benefits”) AND (collaborat* OR cooperat* OR coordinat* OR joint) AND (management OR governance)	Web of Science Core Collection	All years	339		2022-04-25
(“ecosystem service” OR “nature's contributions to people” OR “nature's gifts” OR “natural capital” OR “nature’s benefits”) AND (collaborat* OR cooperation OR coordination OR joint) AND (management OR governance)	Proquest Dissertations & Theses	All dates	55	Search in "anywhere except full text -NOFT" for all fields; filtered by dissertations and theses; filtered by English language	2022-04-25
(“ecosystem service*” OR “nature's contributions to people” OR “nature's gifts” OR “natural capital” OR “nature’s benefits”) and (collaborat* OR cooperat* OR coordinat* OR joint OR boundary) and (manage* OR govern* OR regulat*) and (tool or heuristic or metaphor or interpret*)	Scopus	1974-2022	406	Search within "Article title, abstract, Keywords"; Search within Language = English	2022-05-09
(“ecosystem service*” OR “nature's contributions to people” OR “nature's gifts” OR “natural capital” OR “nature’s benefits”) and (collaborat* OR cooperat* OR coordinat* OR joint OR boundary) and (manage* OR govern* OR regulat*) and (tool or heuristic or metaphor or interpret*)	Web of Science Core Collection	All years	513	Search within "Topic"	2022-05-09
FINAL SEARCH STRINGS APPEAR BELOW
"ecosystem services" and collaboration and (management or governance)	bioRxiv	All years	2498	Grey literature; filtered by Ecology	2022-04-25
(1) "ecosystem services" AND (collaborat* or cooperat* or coordinat* or joint) AND (management OR governance); (2) nature* AND gifts; (3) nature* AND “contributions to people”	National Science Foundation Award Search	All years	(1) 906 results; (2) 193 results; (3) 1 result	Websiote: https://www.nsf.gov/index.jsp. Needed to conduct three separate searches in the Basic Search function.	2022-04-25
“ecosystem service” AND collaborat* AND (management OR governance)	Cordis EU Research Results	All years	3283	Website: https://cordis.europa.eu/; when attempting to filter results an error occured, so all filters were cleared	2022-04-25
"ecosystem services"	Open Grey	All years	322	Website: https://easy.dans.knaw.nl/ui/datasets/id/easy-dataset:200362; Advanced Search in "All fields"	2022-04-25
"ecosystem services"	Conservation Evidence	All years	15	Website: https://www.conservationevidence.com/data/studies?terms=ecosystem%20service%20&yt0=; filtered by Studies. The search engine was extremely limited.	2022-04-25
(“ecosystem service” OR “nature's contributions to people” OR “nature's gifts*” OR “natural capital” OR “nature’s benefit*”) AND (collaborat* OR cooperation OR coordination OR joint) AND (manage* OR govern* or regulat*)	Proquest Dissertations & Theses	All dates	46	Search in "anywhere except full text -NOFT" for all fields; filtered by dissertations and theses; filtered by English language	2022-05-17
(“ecosystem service*” OR “nature's contributions to people” OR “nature's gift*” OR “natural capital” OR “nature’s benefit*”) AND (collaborat* OR cooperat* OR coordinat* OR joint) AND (manage* OR govern* OR regulat*) AND (tool* or heuristic or metaphor* or interpret*)	Scopus	1974-2022	326	Search within "Article title, abstract, Keywords"; Search within Language = English	2022-05-17
(“ecosystem service*” OR “nature's contributions to people” OR “nature's gift*” OR “natural capital” OR “nature’s benefit*”) AND (collaborat* OR cooperat* OR coordinat* OR joint) AND (manage* OR govern* OR regulat*) AND (tool* or heuristic or metaphor* or interpret*)	Web of Science Core Collection	All years	1089	Search within "Topic"	2022-05-17

## Sheet: Practitioner website list
Organization or Webpage Title	Website link
Organizations resulting from co-author discussion:
Ecosystem Services Market Consortium	https://ecosystemservicesmarket.org/
Ecosystem Services Partnership	https://www.es-partnership.org/
Food and Agriculture Organization of the United National	https://www.fao.org/home/en
IPBES	https://ipbes.net/
International Union for the Conservation of Nature	https://www.iucn.org/
National Wildlife Federation	https://www.nwf.org/
Natural Capital Project	https://naturalcapitalproject.stanford.edu/
Programme on Ecosystem Change and Society	https://pecs-science.org/
UN Ecosystem Accounting	https://seea.un.org/ecosystem-accounting
UNECE	https://unece.org/ecosystem-services-0
USDA	https://www.fs.fed.us/ecosystemservices/resources.shtml
WHO	https://www.who.int/
World Wildlife Fund	www.wwf.org
Websites and reports resulting from Advanced Google Search:
Advanced Google Search used the following search string in the “all these words” field and narrowed results by the English language: (“ecosystem service” OR “nature's contributions to people” OR “nature's gifts” OR “nature’s benefits”) AND (collaborate* OR cooperation OR coordination OR joint) AND (management OR governance). We included the first 50 results, with an aim to include only organizati…
Capitals Coalition	https://capitalscoalition.org/guide_supplement/biodiversity-4/
Valuing Natural Capital on the Lake Simcoe Watershed	https://www.lsrca.on.ca/Shared%20Documents/reports/Ecosystem-Service-Values.PDF
Biodiversity, Natural Capital and the Economy	http://www.g7.utoronto.ca/environment/2021-oecd-report-biodiversity-uk-g7-presidency.pdf
Integrating Biodiversity Into Natural Capital Assessments	https://naturalcapitalcoalition.org/wp-content/uploads/2020/10/Biodiversity-Guidance_COMBINED_single-page.pdf
Aries Integrated Modeling	https://aries.integratedmodelling.org/
Green Growth Knolwedge	https://www.greengrowthknowledge.org/blog/how-multi-stakeholder-collaboration-enabling-sustainable-management-natural-capital
Principles for Responsible Investment	https://www.unpri.org/download?ac=11357
Naturgy	https://www.naturgy.com/en/natural_capital_and_biodiversity
North Devon Marine Natural Capital Plan	https://www.northdevonbiosphere.org.uk/uploads/1/5/4/4/15448192/north_devon_marine_plan_final_version_approval__1_.pdf
Ecosystem Services Assessment: Research Needs for Coastal Green Infrastructure	https://www.northdevonbiosphere.org.uk/uploads/1/5/4/4/15448192/north_devon_marine_plan_final_version_approval__1_.pdf
Natural Capital Lab	https://naturalcapitallab.com/about/
Scottish Government Interim Principles for Responsible Investment in Natural Capital	https://naturalcapitallab.com/about/
The UN Natural Capital Declaration	https://naturalcapitallab.com/about/
Minderoo Foundation	https://www.minderoo.org/fire-and-flood-resilience/healthy-landscapes/landscape-investment/
US Department of Commerce Archived Website on Natural Capital	https://2014-2017.commerce.gov/naturalcapital/challengessolutions.html
CoP Financial Institutions and Natural Capital	https://www.oecd.org/water/OECD-GIZ-Conference-Background-Document-Finance-for-One-Planet.pdf
International Institute for Sustainable Development	https://www.iisd.org/savi/2019/08/iisd-joins-the-natural-capital-coalition-to-advance-financing-of-nature-based-infrastructure/
Waves Partnership	https://www.wavespartnership.org/sites/waves/files/images/2.%20Natural%20Capital%20Accounting%20for%20the%20Sustainable.pdf
Repsol Sustainability	https://www.repsol.com/en/sustainability/environment/gemi-reads/index.cshtml
Stratos	https://stratos-sts.com/project/conservation-nature/
UNEP	https://www.unep.org/news-and-stories/press-release/un-launches-first-artificial-intelligence-tool-rapid-natural-capital
Environment Systems	https://www.unep.org/news-and-stories/press-release/un-launches-first-artificial-intelligence-tool-rapid-natural-capital
Brookings	https://www.brookings.edu/events/sustainability-within-the-china-africa-relationship-governance-investment-and-natural-capital-2/
Ecosystem Services Toolkit Canada	https://biodivcanada.chm-cbd.net/sites/ca/files/inline-files/2017_Ecosystem_Services_Toolkit.pdf
Green Economy Coalition	https://www.greeneconomycoalition.org/assets/reports/GEC-Reports/GR-Country-reports/GR-Uganda-GEC-PRS105.pdf
African Development Bank	https://www.afdb.org/fr/news-and-events/african-development-bank-and-ifad-collaborate-to-help-mozambique-build-knowledge-on-climate-finance-and-natural-capital-18368
World Bank	https://documents1.worldbank.org/curated/en/904211580129561872/pdf/Forum-on-Natural-Capital-Accounting-for-Better-Policy-Decisions-Taking-Stock-and-Moving-Forward.pdf
Allianz Measuring and Managing Environmental Exposure	https://www.agcs.allianz.com/content/dam/onemarketing/agcs/agcs/reports/AGCS-Natural-Capital-Risk-Report.pdf
University of Plymouth Applying Ecosystem Service and Resilience Concepts to Rivers	https://www.plymouth.ac.uk/research/centre-for-research-in-environment-and-society-ceres/applying-ecosystem-service-and-resilience-concepts-to-rivers
Success Stories in Mainstreaming Ecosystem Services into Macro-economic Policy and Land Use Planning: Evidence from Chile, Trinidad and Tobago, South Africa and Viet Nam	https://reliefweb.int/sites/reliefweb.int/files/resources/Global%20synthesis%20report.pdf
Nature's Contributions to Nordhordland Biosphere	https://www.uib.no/en/unesco-chair/133163/natures-contributions-nordhordland-biosphere
Assigning Value to Nature: The Inaugural East Africa Transboundary Ecosystems Journalists’ Conference	https://www.iucn.org/sites/dev/files/content/documents/connect_-ei-_media_trip_report.pdf
Integrating the conservation and ecosystem-service value of Australia's catchments (2009-13)	https://www.csu.edu.au/research/ilws/research/summaries/ps/conservation_and_ecosystem_services-t
Improving natural capital reporting and finding the tools to help	http://www.accaglobal.com
The Nature Conservancy	https://www.nature.org/en-us/newsroom/esmc-pilot-minnesota/
Alberta Innovates	https://albertainnovates.ca/programs/ecosystem-services-and-biodiversity-alberta-innovates/
Valuing Nature Programme	https://valuing-nature.net/sites/default/files/documents/Synthesis_reports/VNP11-NatCapSynthesisReport-MonetaryPrivateSector-A4-12pp-144dpi.pdf
The State of Natural Capital	https://assets.publishing.service.gov.uk/government/uploads/system/uploads/attachment_data/file/516707/ncc-state-natural-capital-first-report.pdf
Pinciples for Delivering Urban Nature-based Solutions	https://www.ukgbc.org/wp-content/uploads/2021/04/Principles-for-Delivering-Urban-Nature-based-Solutions-April-2021.pdf
PANCAnet	http://pancanet.org/node/3
International Water Management Institute	http://www.iwmi.cgiar.org/Publications/wle/corporate/ecosystem_services_and_resilience_framework.pdf
Conservation Innovation Lab	https://conservation-innovation.lab.asu.edu/the-science-of-conservation-outcomes/
Joint Nature Conservation Committee	https://data.jncc.gov.uk/data/cd4b1bdf-0678-4ae3-b3a7-db98a52d80c6/JNCC-Report-587-FINAL-WEB.pdf
Indonesia Business Council for Sustainable Development	https://www.ibcsd.or.id/work-program/natural-capital/
