# Supplementary material for: How is the ecosystem services concept used as a tool to foster collaborative ecosystem governance? A systematic map protocol
Source: Environ Evid. 2022 Jul 1;11:25. doi: 10.1186/s13750-022-00278-8 (PMC11378854; doi:10.1186/s13750-022-00278-8)
Supplement: Supplementary file 4 — Additional file 4. This spreadsheet contains the skeleton framework used to screen, exclude, and appraise reporting quality of studies. [file 13750_2022_278_MOESM4_ESM.xlsx]

## Sheet: Readme
README
Additional File 4.xlsx
This spreadsheet contains the skeleton framework used to screen, exclude, and appraise reporting quality of studies for our systematic map protocol.
An example of this framework can be seen in Additional File 5.pdf

## Sheet: Additional File 4
Category	Study ID	Person screening	Screening date	Study reference	Author(s)	Year	Title	Abstract	Source	Source Type	Person extracting	Stage 1 Screening (Title and Abstract) - (1) Setting: Is the study situated in the context of or related to environmental governance and/or management?	Stage 1 Screening (Title and Abstract) - (2) Phenomena: Is there a focus on ecosystem services as a tool for collaboration?	Stage 1 Screening Title and Abstract) -(3) Outcomes: Does the study describe a process resulting from applying the ecosystem services concept as a tool or approach?	Stage 1 Screening Title and Abstract) - (4) Additional criterion: Is the ES concept being used in a collaboration or group process in a substantial manner?	Included or excluded at end of Stage 1?	Stage 2 Screening (Full text) - (1) Setting: Is the study situated in the context of or related to environmental governance and/or management?	Stage 2 Screening (Full text) - (2) Phenomena: Is there a focus on ecosystem services as a tool for collaboration?	Stage 2 Screening (Full text) -(3) Outcomes: Does the study describe a process resulting from applying the ecosystem services concept as a tool or approach?	Stage 2 (Full text) - (4) Additional criterion: Is the ES concept being used in a collaboration or group process in a substantial manner?	Included or excluded at end of Stage 2?	If excluded, reason for exclusion	Critical appraisal of reporting quality (Red flag, green flag, undetermined)
Type of metadata entry	Unique, randomly generated code	Text to be added during screening process	Text to be added during screening process	Text to be added during screening process	Text to be added during screening process	Text to be added during screening process	Text to be added during screening process	Text to be added during screening process	Text to be added during screening process	Text to be added during screening process	Text to be added during screening process												Text to be added during screening process
Options - dropdown or manual (where applicable)
Did not include criteria (1): What tool / mechanism / framework / approach is the focus or primary focus or example in this paper?
Did not include criteria (2): Why was this tool chosen for this study?
Did not include criteria (3): Was this tool empirically tested in a collaborative process?
Did not include criteria (4): What did the study find regarding the usefulness of ES as a tool in a group process?

## Sheet: Sheet1
Include	Yes	Red flag
Exclude	No	Green flag
		Undetermined
