# Supplementary material for: How is the ecosystem services concept used as a tool to foster collaborative ecosystem governance? A systematic map protocol
Source: Environ Evid. 2022 Jul 1;11:25. doi: 10.1186/s13750-022-00278-8 (PMC11378854; doi:10.1186/s13750-022-00278-8)
Supplement: Supplementary file 7 — Additional file 7. Metadata coding framework. [file 13750_2022_278_MOESM7_ESM.xlsx]

## Sheet: Readme
README
Additional File 7.xlsx
This spreadsheet contains the data coding framework for this protocol.

## Sheet: Additional File 7
Study ID	Person screening	Screening date	What tool / mechanism is the focus or primary focus or example in this paper?	Why was this tool chosen for this study?	Was this tool empirically tested in a collaborative process?	What did the study find regarding the usefulness of ES as a tool in a group process?	If clearly stated in the paper, what challenges, if any, were mentioned about the process of implementing the tool in a collaborative process?
Unique, randomly generated code	Text to be added during the data coding process	Text to be added during the data coding process	Text to be added during the data coding process	Text to be added during the data coding process	Text to be added during the data coding process	Text to be added during the data coding process	Text to be added during the data coding process
Answer
